# Supplementary material for: Swiss National Registry on Catheter Ablation Procedures: Changing Trends over the Last 20 Years
Source: J Clin Med. 2021 Jul 7;10(14):3021. doi: 10.3390/jcm10143021 (PMC8304673; doi:10.3390/jcm10143021)
Supplement: Supplementary file 1 [file jcm-10-03021-s001.zip]

Archive with 1 entries (1 files):
- jcm-1265037-supplementary.pdf
